# Supplementary material for: Development and validation of an eDNA protocol for monitoring endemic Asian spiny frogs in the Himalayan region of Pakistan
Source: Sci Rep. 2022 Apr 4;12:5624. doi: 10.1038/s41598-022-09084-1 (PMC8979970; doi:10.1038/s41598-022-09084-1)
Supplement: Supplementary file 2 — Supplementary Material 2. [file 41598_2022_9084_MOESM2_ESM.xlsx]

## Sheet: Read me
		Readme
		EXCEL BOOK (file) CONTAINS FIVE SHEETS, DETAILS OF EACH SHEETS LISTED BELOW
		1-AH_VES_Detection
		first row	provide temporal detials of visit
		VES	Visual encounter survey
		Column	represent visit or occasion
		Row	Site
		0	absence of spp./non detectopm
		1	presence of spp./detectoin
		2-AH_eDNA_Detection
		first row	dates of sample collection
		eDNA	enviromental DNA
		Column	present replicate of sample/filter paper
		Row	Site
		0	absence of spp./non detectopm
		1	presence of spp./detectoin
		filter/sample for each site	7
		replicate of each filter/sample	3
		replicate for each site	21
		3-multimethod
		VES	detection for visual encounter method
		eDNA	detection for enviromental DNA
		4-Sit_Covariate
		Wetland type- three types permanent stream
					Seasonal stream
					spring
		forest type-EBLF (Ever green broad-leaved forest)
			STPF (Sub tropical pine forest)
			HMTF (Himalyan moist temperate forest)
		Elevation
		5-Visit covariate
		Tem-1 to 21 represent air temperature

## Sheet: 1-AH_VES_Detection
																25-02-2017	24-03-2017	30-03-2017	31-03-2017	2017-07-04	2017-09-06	2017-10-06	2017-06-07	14/7/2017	24/8/2017	25/8/2017	26/8/2017	14/9/2017	2018-08-03	22/3/2018	2018-06-04	13/4/2018	19/4/2018	2018-11-05	2018-06-07	19/7/2018
ID	Tehsil	Location	Latitude	Longitude	Elevation(m)	VES	eDNA	Wetlands	Forest	P.Stream	Spring	S.Stream	EBLF	STPF	HMTF	VES1	VES2	VES3	VES4	VES5	VES6	VES7	VES8	VES9	VES10	VES11	VES12	VES13	VES14	VES15	VES16	VES17	VES18	VES19	VES20	VES21
M1	Murree	Trimna	33.7836	73.2502	727	0	0	Permanent stream	EBLF	1	0	0	1	0	0	0	0	0	0	0	0	0	0	0	0	0	0	0	0	0	0	0	0	0	0	0
M2	Murree	Khatar	33.7784	73.3083	820	0	0	Permanent stream	EBLF	1	0	0	1	0	0	0	0	0	0	0	0	0	0	0	0	0	0	0	0	0	0	0	0	0	0	0
M3	Murree	CompanyBagh	33.8335	73.3002	1106	0	1	Permanent stream	STPF	1	0	0	0	1	0	0	0	0	0	0	0	0	0	0	0	0	0	0	0	0	0	0	0	0	0	0
M4	Murree	Angoori(PoliceStation)	33.7994	73.3538	1196	1	1	Permanent stream	STPF	1	0	0	0	1	0	0	1	1	1	1	1	1	1	0	1	1	1	1	0	0	0	0	0	1	1	1
M5	Murree	ChakaBegwal	33.797	73.3767	999	0	0	Permanent stream	STPF	1	0	0	0	1	0	0	0	0	0	0	0	0	0	0	0	0	0	0	0	0	0	0	0	0	0	0
M6	Murree	Angori river	33.8197	73.3725	1006	1	1	Permanent stream	STPF	1	0	0	0	1	0	0	0	1	0	0	1	1	0	0	0	0	0	0	0	0	0	0	0	1	1	1			Readme
M7	Murree	Samli	33.8281	73.3467	920	1	1	Permanent stream	STPF	1	0	0	0	1	0	0	0	1	1	1	1	0	1	1	1	0	0	0	0	0	0	0	0	1	0	0			first row	provide temporal detials of visit
M8	Murree	Bastal More	33.8534	73.3779	1142	1	1	Spring	STPF	0	1	0	0	1	0	0	0	1	1	0	1	1	1	1	1	1	1	0	0	0	0	0	0	0	1	1			VES	Visual encounter survey
M9	Murree	MohraSyedan	33.8346	73.4086	1292	1	1	Permanent stream	STPF	1	0	0	0	1	0	0	0	0	0	1	1	1	1	0	0	0	0	0	0	0	0	0	0	1	1	1			Column	represent visit or occasion
M10	Murree	BansaraGali	33.9001	73.3668	1817	1	1	Permanent stream	STPF	1	0	0	0	1	0	0	1	0	1	1	1	0	1	0	1	1	1	0	0	0	0	0	0	1	1	1			Row	Site
M11	Murree	Angori road to Patratia	33.8606	73.4345	1387	1	1	Spring	STPF	0	1	0	0	1	0	1	0	0	0	1	1	0	1	1	1	1	0	0	0	0	0	0	0	0	0	0			0	absence of spp./non detectopm
M12	Murree	VillagePeharna	33.8432	73.4694	1693	1	1	Permanent stream	STPF	1	0	0	0	1	0	0	0	0	0	1	0	1	1	1	0	0	0	1	0	1	1	1	1	1	1	1			1	presence of spp./detectoin
M13	Murree	Surasi	33.8687	73.4672	1612	0	1	Seasonal stream	STPF	1	0	0	0	1	0	0	0	0	0	0	0	0	0	0	0	0	0	0	0	0	0	0	0	0	0	0
M14	Murree	BellGaran	33.8848	73.5004	1550	1	1	Spring	STPF	0	1	0	0	1	0	0	0	1	1	1	1	1	1	0	0	0	0	0	0	0	0	0	0	0	0	0
M15	Murree	ArmyDogCentre	33.9143	73.3939	2014	0	1	Seasonal stream	STPF	0	0	1	0	1	0	0	0	0	0	0	0	0	0	0	0	0	0	0	0	0	0	0	0	0	0	0
M16	Murree	Baryian	33.9399	73.398	1919	0	1	Seasonal stream	STPF	0	0	1	0	1	0	0	0	0	0	0	0	0	0	0	0	0	0	0	0	0	0	0	0	0	0	0
M17	Murree	Kohala-II	33.913	73.4392	1842	0	1	Permanent stream	STPF	1	0	0	0	1	0	0	0	0	0	0	0	0	0	0	0	0	0	0	0	0	0	0	0	0	0	0
M18	Murree	Aliot	33.9359	73.4506	1941	0	1	Permanent stream	STPF	1	0	0	0	1	0	0	0	0	0	0	0	0	0	0	0	0	0	0	0	0	0	0	0	0	0	0
M19	Murree	Ausia	33.9835	73.4668	1501	0	1	Seasonal stream	STPF	0	0	1	0	1	0	0	0	0	0	0	0	0	0	0	0	0	0	0	0	0	0	0	0	0	0	0
M20	Murree	Deol	34.0002	73.4669	1280	0	1	Seasonal stream	STPF	0	0	1	0	1	0	0	0	0	0	0	0	0	0	0	0	0	0	0	0	0	0	0	0	0	0	0
A1	Ayubia	Toheedabad	34.0212	73.3866	2435	0	0	Permanent stream	MTF	1	0	0	0	0	1	0	0	0	0	0	0	0	0	0	0	0	0	0	0	0	0	0	0	0	0	0
A2	Ayubia	Kundula	34.0414	73.3861	2347	0	0	Permanent stream	MTF	1	0	0	0	0	1	0	0	0	0	0	0	0	0	0	0	0	0	0	0	0	0	0	0	0	0	0
A3	Ayubia	Kuza_Gali	34.0669	73.3889	2200	0	0	Permanent stream	MTF	1	0	0	0	0	1	0	0	0	0	0	0	0	0	0	0	0	0	0	0	0	0	0	0	0	0	0
A4	Ayubia	Nathia_Gali	34.076	73.3745	2457	0	0	Permanent stream	MTF	1	0	0	0	0	1	0	0	0	0	0	0	0	0	0	0	0	0	0	0	0	0	0	0	0	0	0
A5	Ayubia	Bagh	34.0859	73.3357	2313	0	0	Permanent stream	MTF	1	0	0	0	0	1	0	0	0	0	0	0	0	0	0	0	0	0	0	0	0	0	0	0	0	0	0
A6	Ayubia	Bagmotar	34.0966	73.3487	2345	0	0	Spring	MTF	0	1	0	0	0	1	0	0	0	0	0	0	0	0	0	0	0	0	0	0	0	0	0	0	0	0	0
A7	Ayubia	Namli	34.0982	73.371	2387	0	0	Permanent stream	MTF	1	0	0	0	0	1	0	0	0	0	0	0	0	0	0	0	0	0	0	0	0	0	0	0	0	0	0
A8	Ayubia	Khunsari	34.0759	73.4028	1930	0	1	Permanent stream	MTF	1	0	0	0	0	1	0	0	0	0	0	0	0	0	0	0	0	0	0	0	0	0	0	0	0	0	0
A9	Ayubia	Kohat Naka	34.0968	73.4128	2460	0	0	Spring	MTF	0	1	0	0	0	1	0	0	0	0	0	0	0	0	0	0	0	0	0	0	0	0	0	0	0	0	0
A10	Ayubia	KarvatiRavala	34.0841	73.4359	1582	0	0	Permanent stream	MTF	1	0	0	0	0	1	0	0	0	0	0	0	0	0	0	0	0	0	0	0	0	0	0	0	0	0	0
A11	Ayubia	Dunga_Gali	34.0423	73.4129	2334	0	0	Permanent stream	MTF	1	0	0	0	0	1	0	0	0	0	0	0	0	0	0	0	0	0	0	0	0	0	0	0	0	0	0
A12	Ayubia	Khans_Pur	34.018	73.4233	2210	0	0	Permanent stream	MTF	1	0	0	0	0	1	0	0	0	0	0	0	0	0	0	0	0	0	0	0	0	0	0	0	0	0	0
A13	Ayubia	LahoorKas	34.0363	73.4472	1278	0	0	Permanent stream	STPF	1	0	0	0	1	0	0	0	0	0	0	0	0	0	0	0	0	0	0	0	0	0	0	0	0	0	0
A14	Ayubia	Mushkpuri_back	34.0586	73.4675	1570	0	0	Permanent stream	MTF	1	0	0	0	0	1	0	0	0	0	0	0	0	0	0	0	0	0	0	0	0	0	0	0	0	0	0

## Sheet: 2-AH_eDNA-Detection
								2018-03-04	2018-03-04	2018-03-04	22/3/2018	22/3/2018	22/3/2018	2018-06-04	2018-06-04	2018-06-04	2018-11-05	2018-11-05	2018-11-05	19-7-2018	19-7-2018	19-7-2018	2018-03-08	2018-03-08	2018-03-08	2018-04-08	2018-04-08	2018-04-08
ID	Tehsil	Location	Latitude	Longitude	Elevation(m)	VES	eDNA	eDNA1	eDNA2	eDNA3	eDNA4	eDNA5	eDNA6	eDNA7	eDNA8	eDNA9	eDNA10	eDNA11	eDNA12	eDNA13	eDNA14	eDNA15	eDNA16	eDNA17	eDNA18	eDNA19	eDNA20	eDNA21
M1	Murree	Trimna	33.7836	73.2502	727	0	0	0	0	0	0	0	0	0	0	0	0	0	0	0	0	0	0	0	0	0	0	0
M2	Murree	Khatar	33.7784	73.3083	820	0	0	0	0	0	0	0	0	0	0	0	0	0	0	0	0	0	0	0	0	0	0	0
M3	Murree	CompanyBagh	33.8335	73.3002	1106	0	1	1	0	1	1	1	1	1	1	0	1	1	1	1	1	1	0	1	0	1	0	1
M4	Murree	Angoori(PoliceStation)	33.7994	73.3538	1196	1	1	0	1	1	1	1	1	1	1	1	0	1	1	1	1	1	1	1	1	1	1	0
M5	Murree	ChakaBegwal	33.797	73.3767	999	0	0	0	0	0	0	0	0	0	0	0	0	0	0	0	0	0	0	0	0	0	0	0
M6	Murree	Angori river	33.8197	73.3725	1006	1	1	1	1	1	1	1	1	1	1	1	1	1	1	0	1	1	1	1	1	1	1	1		Readme
M7	Murree	Samli	33.8281	73.3467	920	1	1	1	1	0	0	0	1	1	1	1	1	1	0	0	0	1	1	1	1	1	1	1		first row	dates of sample collection
M8	Murree	Bastal More	33.8534	73.3779	1142	1	1	1	1	1	1	1	1	1	1	1	1	1	1	1	1	1	1	1	1	1	1	1		eDNA	enviromental DNA
M9	Murree	MohraSyedan	33.8346	73.4086	1292	1	1	1	1	1	1	1	1	1	1	1	1	1	1	1	1	1	1	1	1	1	1	1		Column	present replicate of sample/filter paper
M10	Murree	BansaraGali	33.9001	73.3668	1817	1	1	0	1	1	1	1	1	0	1	0	0	1	1	1	1	1	0	1	0	1	0	0		Row	Site
M11	Murree	Angori road to Patratia	33.8606	73.4345	1387	1	1	1	1	1	1	1	1	1	1	1	1	1	1	1	1	1	1	1	1	1	1	1		0	absence of spp./non detectopm
M12	Murree	VillagePeharna	33.8432	73.4694	1693	1	1	1	1	0	0	1	1	1	1	1	1	1	0	0	1	1	1	1	1	1	1	1		1	presence of spp./detectoin
M13	Murree	Surasi	33.8687	73.4672	1612	0	1	1	1	1	1	0	1	1	1	1	1	1	1	1	0	1	1	1	1	1	1	1
M14	Murree	BellGaran	33.8848	73.5004	1550	1	1	1	1	1	0	0	0	1	1	1	1	1	1	0	0	0	1	1	1	1	1	1		filter/sample for each site	7
M15	Murree	ArmyDogCentre	33.9143	73.3939	2014	0	1	1	1	1	1	1	1	1	0	1	1	1	1	1	1	1	1	0	1	0	1	1		replicate of each filter/sample	3
M16	Murree	Baryian	33.9399	73.398	1919	0	1	1	1	1	1	1	1	1	1	1	1	1	1	1	1	1	1	1	1	1	1	1		replicate for each site	21
M17	Murree	Kohala-II	33.913	73.4392	1842	0	1	1	0	1	1	1	1	1	1	1	1	0	1	1	1	1	1	1	0	1	1	1
M18	Murree	Aliot	33.9359	73.4506	1941	0	1	1	1	1	1	1	1	1	0	0	1	1	1	1	1	1	1	0	0	0	0	1
M19	Murree	Ausia	33.9835	73.4668	1501	0	1	1	0	0	1	1	1	1	1	1	1	0	0	1	1	1	1	1	1	1	1	1
M20	Murree	Deol	34.0002	73.4669	1280	0	1	1	1	1	0	0	1	1	1	1	1	1	1	0	0	1	1	1	1	1	1	1
A1	Ayubia	Toheedabad	34.0212	73.3866	2435	0	0	0	0	0	0	0	0	0	0	0	0	0	0	0	0	0	0	0	0	0	0	0
A2	Ayubia	Kundula	34.0414	73.3861	2347	0	0	0	0	0	0	0	0	0	0	0	0	0	0	0	0	0	0	0	0	0	0	0
A3	Ayubia	Kuza_Gali	34.0669	73.3889	2200	0	0	0	0	0	0	0	0	0	0	0	0	0	0	0	0	0	0	0	0	0	0	0
A4	Ayubia	Nathia_Gali	34.076	73.3745	2457	0	0	0	0	0	0	0	0	0	0	0	0	0	0	0	0	0	0	0	0	0	0	0
A5	Ayubia	Bagh	34.0859	73.3357	2313	0	0	0	0	0	0	0	0	0	0	0	0	0	0	0	0	0	0	0	0	0	0	0
A6	Ayubia	Bagmotar	34.0966	73.3487	2345	0	0	0	0	0	0	0	0	0	0	0	0	0	0	0	0	0	0	0	0	0	0	0
A7	Ayubia	Namli	34.0982	73.371	2387	0	0	0	0	0	0	0	0	0	0	0	0	0	0	0	0	0	0	0	0	0	0	0
A8	Ayubia	Khunsari	34.0759	73.4028	1930	0	1	1	0	1	1	1	1	1	0	0	1	0	1	1	0	1	1	0	0	0	0	1
A9	Ayubia	Kohat Naka	34.0968	73.4128	2460	0	0	0	0	0	0	0	0	0	0	0	0	0	0	0	0	0	0	0	0	0	0	0
A10	Ayubia	KarvatiRavala	34.0841	73.4359	1582	0	0	0	0	0	0	0	0	0	0	0	0	0	0	0	0	0	0	0	0	0	0	0
A11	Ayubia	Dunga_Gali	34.0423	73.4129	2334	0	0	0	0	0	0	0	0	0	0	0	0	0	0	0	0	0	0	0	0	0	0	0
A12	Ayubia	Khans_Pur	34.018	73.4233	2210	0	0	0	0	0	0	0	0	0	0	0	0	0	0	0	0	0	0	0	0	0	0	0
A13	Ayubia	LahoorKas	34.0363	73.4472	1278	0	0	0	0	0	0	0	0	0	0	0	0	0	0	0	0	0	0	0	0	0	0	0
A14	Ayubia	Mushkpuri_back	34.0586	73.4675	1570	0	0	0	0	0	0	0	0	0	0	0	0	0	0	0	0	0	0	0	0	0	0	0

## Sheet: 3-multimethod
		25-02-2017	2018-03-04	24-03-2017	2018-03-04	30-03-2017	2018-03-04	31-03-2017	22/3/2018	2017-07-04	22/3/2018	2017-09-06	22/3/2018	2017-10-06	2018-06-04	2017-06-07	2018-06-04	14/7/2017	2018-06-04	24/8/2017	2018-11-05	25/8/2017	2018-11-05	26/8/2017	2018-11-05	14/9/2017	19-7-2018	2018-08-03	19-7-2018	22/3/2018	19-7-2018	2018-06-04	2018-03-08	13/4/2018	2018-03-08	19/4/2018	2018-03-08	2018-11-05	2018-04-08	2018-06-07	2018-04-08	19/7/2018	2018-04-08
ID	Location	VES1	eDNA1	VES2	eDNA2	VES3	eDNA3	VES4	eDNA4	VES5	eDNA5	VES6	eDNA6	VES7	eDNA7	VES8	eDNA8	VES9	eDNA9	VES10	eDNA10	VES11	eDNA11	VES12	eDNA12	VES13	eDNA13	VES14	eDNA14	VES15	eDNA15	VES16	eDNA16	VES17	eDNA17	VES18	eDNA18	VES19	eDNA19	VES20	eDNA20	VES21	eDNA21
M1	Trimna	0	0	0	0	0	0	0	0	0	0	0	0	0	0	0	0	0	0	0	0	0	0	0	0	0	0	0	0	0	0	0	0	0	0	0	0	0	0	0	0	0	0
M2	Khatar	0	0	0	0	0	0	0	0	0	0	0	0	0	0	0	0	0	0	0	0	0	0	0	0	0	0	0	0	0	0	0	0	0	0	0	0	0	0	0	0	0	0
M3	CompanyBagh	0	1	0	0	0	1	0	1	0	1	0	1	0	1	0	1	0	0	0	1	0	1	0	1	0	1	0	1	0	1	0	0	0	1	0	0	0	1	0	0	0	1
M4	Angoori(PoliceStation)	0	0	1	1	1	1	1	1	1	1	1	1	1	1	1	1	0	1	1	0	1	1	1	1	1	1	0	1	0	1	0	1	0	1	0	1	1	1	1	1	1	0
M5	ChakaBegwal	0	0	0	0	0	0	0	0	0	0	0	0	0	0	0	0	0	0	0	0	0	0	0	0	0	0	0	0	0	0	0	0	0	0	0	0	0	0	0	0	0	0
M6	Angori river	0	1	0	1	1	1	0	1	0	1	1	1	1	1	0	1	0	1	0	1	0	1	0	1	0	0	0	1	0	1	0	1	0	1	0	1	1	1	1	1	1	1
M7	Samli	0	1	0	1	1	0	1	0	1	0	1	1	0	1	1	1	1	1	1	1	0	1	0	0	0	0	0	0	0	1	0	1	0	1	0	1	1	1	0	1	0	1
M8	Bastal More	0	1	0	1	1	1	1	1	0	1	1	1	1	1	1	1	1	1	1	1	1	1	1	1	0	1	0	1	0	1	0	1	0	1	0	1	0	1	1	1	1	1
M9	MohraSyedan	0	1	0	1	0	1	0	1	1	1	1	1	1	1	1	1	0	1	0	1	0	1	0	1	0	1	0	1	0	1	0	1	0	1	0	1	1	1	1	1	1	1			VES	detection for visual encounter method
M10	BansaraGali	0	0	1	1	0	1	1	1	1	1	1	1	0	0	1	1	0	0	1	0	1	1	1	1	0	1	0	1	0	1	0	0	0	1	0	0	1	1	1	0	1	0			eDNA	detection for enviromental DNA
M11	Angori road to Patratia	1	1	0	1	0	1	0	1	1	1	1	1	0	1	1	1	1	1	1	1	1	1	0	1	0	1	0	1	0	1	0	1	0	1	0	1	0	1	0	1	0	1
M12	VillagePeharna	0	1	0	1	0	0	0	0	1	1	0	1	1	1	1	1	1	1	0	1	0	1	0	0	1	0	0	1	1	1	1	1	1	1	1	1	1	1	1	1	1	1
M13	Surasi	0	1	0	1	0	1	0	1	0	0	0	1	0	1	0	1	0	1	0	1	0	1	0	1	0	1	0	0	0	1	0	1	0	1	0	1	0	1	0	1	0	1
M14	BellGaran	0	1	0	1	1	1	1	0	1	0	1	0	1	1	1	1	0	1	0	1	0	1	0	1	0	0	0	0	0	0	0	1	0	1	0	1	0	1	0	1	0	1
M15	ArmyDogCentre	0	1	0	1	0	1	0	1	0	1	0	1	0	1	0	0	0	1	0	1	0	1	0	1	0	1	0	1	0	1	0	1	0	0	0	1	0	0	0	1	0	1
M16	Baryian	0	1	0	1	0	1	0	1	0	1	0	1	0	1	0	1	0	1	0	1	0	1	0	1	0	1	0	1	0	1	0	1	0	1	0	1	0	1	0	1	0	1
M17	Kohala-II	0	1	0	0	0	1	0	1	0	1	0	1	0	1	0	1	0	1	0	1	0	0	0	1	0	1	0	1	0	1	0	1	0	1	0	0	0	1	0	1	0	1
M18	Aliot	0	1	0	1	0	1	0	1	0	1	0	1	0	1	0	0	0	0	0	1	0	1	0	1	0	1	0	1	0	1	0	1	0	0	0	0	0	0	0	0	0	1
M19	Ausia	0	1	0	0	0	0	0	1	0	1	0	1	0	1	0	1	0	1	0	1	0	0	0	0	0	1	0	1	0	1	0	1	0	1	0	1	0	1	0	1	0	1
M20	Deol	0	1	0	1	0	1	0	0	0	0	0	1	0	1	0	1	0	1	0	1	0	1	0	1	0	0	0	0	0	1	0	1	0	1	0	1	0	1	0	1	0	1
A1	Toheedabad	0	0	0	0	0	0	0	0	0	0	0	0	0	0	0	0	0	0	0	0	0	0	0	0	0	0	0	0	0	0	0	0	0	0	0	0	0	0	0	0	0	0
A2	Kundula	0	0	0	0	0	0	0	0	0	0	0	0	0	0	0	0	0	0	0	0	0	0	0	0	0	0	0	0	0	0	0	0	0	0	0	0	0	0	0	0	0	0
A3	Kuza_Gali	0	0	0	0	0	0	0	0	0	0	0	0	0	0	0	0	0	0	0	0	0	0	0	0	0	0	0	0	0	0	0	0	0	0	0	0	0	0	0	0	0	0
A4	Nathia_Gali	0	0	0	0	0	0	0	0	0	0	0	0	0	0	0	0	0	0	0	0	0	0	0	0	0	0	0	0	0	0	0	0	0	0	0	0	0	0	0	0	0	0
A5	Bagh	0	0	0	0	0	0	0	0	0	0	0	0	0	0	0	0	0	0	0	0	0	0	0	0	0	0	0	0	0	0	0	0	0	0	0	0	0	0	0	0	0	0
A6	Bagmotar	0	0	0	0	0	0	0	0	0	0	0	0	0	0	0	0	0	0	0	0	0	0	0	0	0	0	0	0	0	0	0	0	0	0	0	0	0	0	0	0	0	0
A7	Namli	0	0	0	0	0	0	0	0	0	0	0	0	0	0	0	0	0	0	0	0	0	0	0	0	0	0	0	0	0	0	0	0	0	0	0	0	0	0	0	0	0	0
A8	Khunsari	0	1	0	0	0	1	0	1	0	1	0	1	0	1	0	0	0	0	0	1	0	0	0	1	0	1	0	0	0	1	0	1	0	0	0	0	0	0	0	0	0	1
A9	Kohat Naka	0	0	0	0	0	0	0	0	0	0	0	0	0	0	0	0	0	0	0	0	0	0	0	0	0	0	0	0	0	0	0	0	0	0	0	0	0	0	0	0	0	0
A10	KarvatiRavala	0	0	0	0	0	0	0	0	0	0	0	0	0	0	0	0	0	0	0	0	0	0	0	0	0	0	0	0	0	0	0	0	0	0	0	0	0	0	0	0	0	0
A11	Dunga_Gali	0	0	0	0	0	0	0	0	0	0	0	0	0	0	0	0	0	0	0	0	0	0	0	0	0	0	0	0	0	0	0	0	0	0	0	0	0	0	0	0	0	0
A12	Khans_Pur	0	0	0	0	0	0	0	0	0	0	0	0	0	0	0	0	0	0	0	0	0	0	0	0	0	0	0	0	0	0	0	0	0	0	0	0	0	0	0	0	0	0
A13	LahoorKas	0	0	0	0	0	0	0	0	0	0	0	0	0	0	0	0	0	0	0	0	0	0	0	0	0	0	0	0	0	0	0	0	0	0	0	0	0	0	0	0	0	0
A14	Mushkpuri_back	0	0	0	0	0	0	0	0	0	0	0	0	0	0	0	0	0	0	0	0	0	0	0	0	0	0	0	0	0	0	0	0	0	0	0	0	0	0	0	0	0	0

## Sheet: 4-Site_Covariate
ID	Tehsil	Location	Latitude	Longitude	Elevation(m)	VES	eDNA	Wetlands	Forest	P.Stream	Spring	S.Stream	EBLF	STPF	HMTF	Elevation(m)
M1	Murree	Trimna	33.7836	73.2502	727	0	0	Permanent stream	EBLF	1	0	0	1	0	0	727
M2	Murree	Khatar	33.7784	73.3083	820	0	0	Permanent stream	EBLF	1	0	0	1	0	0	820
M3	Murree	CompanyBagh	33.8335	73.3002	1106	0	1	Permanent stream	STPF	1	0	0	0	1	0	1106
M4	Murree	Angoori(PoliceStation)	33.7994	73.3538	1196	1	1	Permanent stream	STPF	1	0	0	0	1	0	1196
M5	Murree	ChakaBegwal	33.797	73.3767	999	0	0	Permanent stream	STPF	1	0	0	0	1	0	999
M6	Murree	Angori river	33.8197	73.3725	1006	1	1	Permanent stream	STPF	1	0	0	0	1	0	1006
M7	Murree	Samli	33.8281	73.3467	920	1	1	Permanent stream	STPF	1	0	0	0	1	0	920
M8	Murree	Bastal More	33.8534	73.3779	1142	1	1	Spring	STPF	0	1	0	0	1	0	1142
M9	Murree	MohraSyedan	33.8346	73.4086	1292	1	1	Permanent stream	STPF	1	0	0	0	1	0	1292
M10	Murree	BansaraGali	33.9001	73.3668	1817	1	1	Permanent stream	STPF	1	0	0	0	1	0	1817
M11	Murree	Angori road to Patratia	33.8606	73.4345	1387	1	1	Spring	STPF	0	1	0	0	1	0	1387
M12	Murree	VillagePeharna	33.8432	73.4694	1693	1	1	Permanent stream	STPF	1	0	0	0	1	0	1693
M13	Murree	Surasi	33.8687	73.4672	1612	0	1	Seasonal stream	STPF	1	0	0	0	1	0	1612
M14	Murree	BellGaran	33.8848	73.5004	1550	1	1	Spring	STPF	0	1	0	0	1	0	1550
M15	Murree	ArmyDogCentre	33.9143	73.3939	2014	0	1	Seasonal stream	STPF	0	0	1	0	1	0	2014
M16	Murree	Baryian	33.9399	73.398	1919	0	1	Seasonal stream	STPF	0	0	1	0	1	0	1919
M17	Murree	Kohala-II	33.913	73.4392	1842	0	1	Permanent stream	STPF	1	0	0	0	1	0	1842
M18	Murree	Aliot	33.9359	73.4506	1941	0	1	Permanent stream	STPF	1	0	0	0	1	0	1941
M19	Murree	Ausia	33.9835	73.4668	1501	0	1	Seasonal stream	STPF	0	0	1	0	1	0	1501
M20	Murree	Deol	34.0002	73.4669	1280	0	1	Seasonal stream	STPF	0	0	1	0	1	0	1280
A1	Ayubia	Toheedabad	34.0212	73.3866	2435	0	0	Permanent stream	MTF	1	0	0	0	0	1	2435
A2	Ayubia	Kundula	34.0414	73.3861	2347	0	0	Permanent stream	MTF	1	0	0	0	0	1	2347
A3	Ayubia	Kuza_Gali	34.0669	73.3889	2200	0	0	Permanent stream	MTF	1	0	0	0	0	1	2200
A4	Ayubia	Nathia_Gali	34.076	73.3745	2457	0	0	Permanent stream	MTF	1	0	0	0	0	1	2457
A5	Ayubia	Bagh	34.0859	73.3357	2313	0	0	Permanent stream	MTF	1	0	0	0	0	1	2313
A6	Ayubia	Bagmotar	34.0966	73.3487	2345	0	0	Spring	MTF	0	1	0	0	0	1	2345
A7	Ayubia	Namli	34.0982	73.371	2387	0	0	Permanent stream	MTF	1	0	0	0	0	1	2387
A8	Ayubia	Khunsari	34.0759	73.4028	1930	0	1	Permanent stream	MTF	1	0	0	0	0	1	1930
A9	Ayubia	Kohat Naka	34.0968	73.4128	2460	0	0	Spring	MTF	0	1	0	0	0	1	2460
A10	Ayubia	KarvatiRavala	34.0841	73.4359	1582	0	0	Permanent stream	MTF	1	0	0	0	0	1	1582
A11	Ayubia	Dunga_Gali	34.0423	73.4129	2334	0	0	Permanent stream	MTF	1	0	0	0	0	1	2334
A12	Ayubia	Khans_Pur	34.018	73.4233	2210	0	0	Permanent stream	MTF	1	0	0	0	0	1	2210
A13	Ayubia	LahoorKas	34.0363	73.4472	1278	0	0	Permanent stream	STPF	1	0	0	0	1	0	1278
A14	Ayubia	Mushkpuri_back	34.0586	73.4675	1570	0	0	Permanent stream	MTF	1	0	0	0	0	1	1570

## Sheet: 5-Visit_ovariate
			25-02-2017	24-03-2017	30-03-2017	31-03-2017	2017-07-04	2017-09-06	2017-10-06	2017-06-07	14/7/2017	24/8/2017	25/8/2017	26/8/2017	14/9/2017	2018-08-03	22/3/2018	2018-06-04	13/4/2018	19/4/2018	2018-11-05	2018-06-07	19/7/2018
ID	Tehsil	Location	Tem1	Tem2	Tem3	Tem4	Tem5	Tem6	Tem7	Tem8	Tem9	Tem10	Tem11	Tem12	Tem13	Tem14	Tem15	Tem16	Tem17	Tem18	Tem19	Tem20	Tem21
M1	Murree	Trimna	31	31.2	31.35	31.23	32.1	29.78	29.57	31.4	32.45	29.55	31.23	33.9	33.35	31	31.55	32.5	33.45	33.77	29.48	31.8	32.12
M2	Murree	Khatar	34	34.2	34.02	33.9	34.44	33.7	33.49	33.48	34.53	33.47	34.23	35.06	34.84	34	34.22	34.84	35.46	34	33.57	33.88	34.2
M3	Murree	CompanyBagh	21.3	21.5	21.99	21.87	23.08	20.6	20.39	21.18	22.23	20.37	21.53	23.16	22.27	21.3	22.19	23.48	24	24.32	20.4	21.58	21.9
M4	Murree	Angoori(PoliceStation)	17	17.4	16.92	16.8	19.9	26.3	26.09	16.15	17.2	20.3	20.3	19.75	19.63	17.2	17.12	20.3	20.82	21.04	25.65	16.55	16.87
M5	Murree	ChakaBegwal	35	35.2	35.7	35.58	36.45	34.3	34.09	34.18	35.23	30	30	29.78	28.88	35	35.9	36.85	37.37	37.59	33.98	34.58	34.9
M6	Murree	Angori river	26.4	26.6	26.32	26.2	26.74	25.9	25.69	26.65	27.7	29	29	28.11	27.99	26.4	26.52	27.14	27.94	28.16	25.68	27.05	27.37
M7	Murree	Samli	26	26.2	26.4	26.28	27.49	21	20.79	21.95	23	22.68	22.68	22.13	21.53	26	26.6	27.89	28.84	29.34	20.78	22.35	22.67
M8	Murree	Bastal More	21.6	21.8	21.52	21.4	21.84	28.5	28.29	22	23.05	29.26	29.26	29.04	28.92	21.6	21.72	22.24	22.86	23.18	28.28	22.4	22.72		Tem	air temperature
M9	Murree	MohraSyedan	28.6	28.8	28.8	28.68	29.9	29	28.79	28.08	29.13	30.16	30.16	29.27	28.87	28.6	29	30.3	30.82	28.6	28.8	28.48	28.8
M10	Murree	BansaraGali	25	25.2	25.13	25.01	25.45	29.8	29.59	24.88	25.93	31.25	31.25	31.8	31.47	25	25.33	25.85	26.37	27.32	29.15	25.28	25.6
M11	Murree	Angori road to Patratia	22	22.2	22.2	22.08	23	24	23.79	24.4	25.45	24.53	24.53	24.75	24.75	22	22.4	23.4	23.92	24.54	23.68	24.8	25.12
M12	Murree	VillagePeharna	19.5	19.7	9.8	9.68	10.12	16.7	16.49	25.95	27	16.8	10	20.2	21	19.5	10	10.52	11.32	11.84	20.2	26.35	26.67
M13	Murree	Surasi	26.5	26.7	26.85	26.73	27.45	27.7	27.49	22.65	23.7	24.86	21.06	21.61	20.51	26.5	27.05	27.85	28.8	29.32	26.75	23.05	23.37
M14	Murree	BellGaran	22.6	22.8	22.62	22.5	23.55	23.82	23.61	20.1	21.15	25.27	26.95	27.17	26.73	22.6	22.82	23.95	24.57	25.09	23.2	20.5	20.82
M15	Murree	ArmyDogCentre	8.6	8.8	9.29	9.17	10.04	8.9	8.69	7.02	8.07	9.43	10.19	11.08	9.3	8.6	9.49	10.44	10.96	11.76	8.38	7.42	7.74
M16	Murree	Baryian	23	23.2	22.92	22.8	23.34	23.7	23.49	21.02	22.07	24.63	25.79	25.91	25.67	23	23.12	23.74	24.26	24.56	23.18	21.42	21.74
M17	Murree	Kohala-II	22.8	23	23.5	23.38	24.59	25.5	25.29	18.95	20	25.5	26.95	27.85	26.05	22.8	23.7	24.99	25.51	25.64	24.98	19.35	25.82
M18	Murree	Aliot	10.1	10.3	10.02	9.9	10.34	20	19.79	19.48	20.53	22.21	22.74	22.86	22.62	10.1	10.22	10.74	11.54	11.74	19.2	19.88	20.2
M19	Murree	Ausia	20.7	20.9	21.1	20.98	22.2	22.15	21.94	19.88	20.93	21.69	22.62	23.22	22.02	20.7	21.3	22.6	23.55	24.2	21.85	20.28	20.6
M20	Murree	Deol	20.5	20.7	20.42	20.3	20.74	21.03	20.82	19.68	20.73	21.89	24.42	24.54	24.3	20.5	20.62	21.14	21.76	22.08	20.9	20.08	20.4
A1	Ayubia	Toheedabad	11.35	11.55	11.55	11.43	12.35	12.28	12.07	10.53	11.58	13.03	14.71	15.11	14.31	11.35	11.75	12.75	13.27	13.49	12.08	10.93	11.25
A2	Ayubia	Kundula	10.6	10.8	10.73	10.61	11.05	11.82	11.61	8.1	9.15	9.68	10.44	10.77	10.11	10.6	10.93	11.45	11.97	12.19	11.17	8.5	8.82
A3	Ayubia	Kuza_Gali	11.9	12.1	12.25	12.13	12.85	12.2	11.99	10.32	11.37	12.3	13.46	14.01	12.91	11.9	12.45	13.25	13.77	13.99	11.88	10.72	11.04
A4	Ayubia	Nathia_Gali	9.05	9.25	9.07	8.95	10	9.75	9.54	7.07	8.12	10.65	12.1	12.32	11.88	9.05	9.27	10.4	11.2	11.7	9.53	7.47	7.79
A5	Ayubia	Bagh	26.62	26.82	27.31	27.19	28.06	27.84	27.63	25.34	26.39	24.71	25.24	26.13	24.35	26.62	27.51	28.46	29.41	30.36	27.62	25.74	26.06
A6	Ayubia	Bagmotar	19.7	19.9	19.62	19.5	20.04	20	19.79	18.42	19.47	18.71	19.64	19.76	19.52	19.7	19.82	20.44	21.06	21.68	19.78	18.82	19.14
A7	Ayubia	Namli	16.6	16.8	17.3	17.18	18.39	17.3	17.09	15.32	16.37	15.21	17.74	18.64	16.84	16.6	17.5	18.79	19.31	19.83	16.8	15.72	16.04
A8	Ayubia	Khunsari	25.4	25.6	25.32	25.2	25.64	29	28.79	21.95	23	21.55	23.23	23.35	23.11	25.4	25.52	26.04	26.56	27.08	28.05	22.35	22.67
A9	Ayubia	Kohat Naka	19.4	19.6	19.8	19.68	20.9	17.95	17.74	17.83	18.88	18.35	19.11	19.71	18.51	19.4	20	21.3	21.82	22.34	17.33	18.23	18.55
A10	Ayubia	KarvatiRavala	5.9	6.1	5.82	5.7	6.14	25	24.79	23.42	24.47	23.54	24.7	24.82	24.58	5.9	6.02	6.54	7.34	8.14	24.48	23.82	24.14
A11	Ayubia	Dunga_Gali	6.67	6.87	6.87	6.75	7.67	19.1	18.89	8.95	10	7.47	8.92	9.32	8.52	6.67	7.07	8.07	10	10.3	18.58	9.35	9.67
A12	Ayubia	Khans_Pur	7.3	7.5	7.43	7.31	7.75	8.75	8.54	7.47	8.52	9.97	10.5	10.83	10.17	7.3	7.63	8.15	8.77	8.9	8.23	7.87	8.19
A13	Ayubia	LahoorKas	20.5	20.7	20.42	20.3	21.02	21.03	20.82	19.75	20.8	21.33	22.26	23.42	21.1	20.5	20.62	21.42	21.94	22.14	20.23	20.15	20.47
A14	Ayubia	Mushkpuri_back	23.1	23.3	23.5	23.38	24.43	24.03	23.82	22.75	23.8	24.73	27.26	28.71	25.81	23.1	23.7	24.83	25.35	26	23.73	23.15	23.47
